# Supplementary material for: Characterization and mitigation of gene expression burden in mammalian cells
Source: Nat Commun. 2020 Sep 15;11:4641. doi: 10.1038/s41467-020-18392-x (PMC7492461; doi:10.1038/s41467-020-18392-x)
Supplement: Supplementary file 3 — Source Data [file 41467_2020_18392_MOESM3_ESM.xlsx]

## Sheet: Fig. 2a
Condition	Parts mCitrine	Parts mRuby3	Replicate	mCitrine	mRuby3
50ng	1	1	1	944.55	758.631
50ng	1	1	2	973.567	795.573
50ng	1	1	3	922.386	694.318
50ng	1	2	1	893.878	1258.51
50ng	1	2	2	905.573	1316.28
50ng	1	2	3	885.961	1229.58
50ng	1	3	1	853.463	1724.59
50ng	1	3	2	886.118	1902.24
50ng	1	3	3	859.165	1701.63
50ng	1	4	1	833.411	2332.72
50ng	1	4	2	847.483	2533.67
50ng	1	4	3	817.441	2229.45
50ng	2	1	1	1737.91	776.196
50ng	2	1	2	1789.8	775.333
50ng	2	1	3	1746.89	751.285
50ng	2	2	1	1524	1396.23
50ng	2	2	2	1544.47	1417.62
50ng	2	2	3	1490.24	1275.14
50ng	2	3	1	1412.08	1832.5
50ng	2	3	2	1471.48	1999.75
50ng	2	3	3	1405.47	1723.41
50ng	2	4	1	1327.42	2333.05
50ng	2	4	2	1428.47	2595.06
50ng	2	4	3	1331.66	2166.3
50ng	3	1	1	2438.14	748.926
50ng	3	1	2	2418.17	757.231
50ng	3	1	3	2463.1	712.324
50ng	3	2	1	2072.59	1267.9
50ng	3	2	2	2062.03	1300.11
50ng	3	2	3	2103.55	1235.12
50ng	3	3	1	1890.42	1693.38
50ng	3	3	2	1878.9	1731.7
50ng	3	3	3	1945.84	1657.51
50ng	3	4	1	1716.64	2051.38
50ng	3	4	2	1850.53	2291.51
50ng	3	4	3	1782.82	2000.49
50ng	4	1	1	3195.25	683.326
50ng	4	1	2	3175.85	661.872
50ng	4	1	3	3371.09	671.174
50ng	4	2	1	2588.42	1010.62
50ng	4	2	2	2660.55	1060.35
50ng	4	2	3	2759.8	979.932
50ng	4	3	1	2481.04	1392.46
50ng	4	3	2	2440.97	1401.52
50ng	4	3	3	2512.21	1330.28
50ng	4	4	1	2234.01	1627.85
50ng	4	4	2	2239.17	1719.47
50ng	4	4	3	2320.59	1632.15
500ng	1	1	1	974.379	1242.76
500ng	1	1	2	918.819	1144.71
500ng	1	1	3	927.911	1110.23
500ng	1	2	1	824.191	2079.62
500ng	1	2	2	830.483	1982.97
500ng	1	2	3	815.616	1856.31
500ng	1	3	1	752.178	3009.35
500ng	1	3	2	755.425	3176.1
500ng	1	3	3	747.037	3117.57
500ng	1	4	1	707.674	3780.09
500ng	1	4	2	719.566	3732.95
500ng	1	4	3	668.273	3249.3
500ng	2	1	1	1713.47	864.541
500ng	2	1	2	1724.29	877.84
500ng	2	1	3	1473.02	687.888
500ng	2	2	1	1428.15	1517.18
500ng	2	2	2	1438.27	1611.37
500ng	2	2	3	1397.21	1486.49
500ng	2	3	1	1305.57	2265.7
500ng	2	3	2	1370.02	2478.17
500ng	2	3	3	1272.24	2054.95
500ng	2	4	1	1232.76	2732.13
500ng	2	4	2	1195.77	2530.36
500ng	2	4	3	1108.44	2157.94
500ng	3	1	1	2616.52	825.269
500ng	3	1	2	2659.83	895.518
500ng	3	1	3	2595.74	815.77
500ng	3	2	1	2233.45	1489.84
500ng	3	2	2	2164.04	1409.83
500ng	3	2	3	2148.09	1356.43
500ng	3	3	1	1872.85	1953.79
500ng	3	3	2	1818.74	1958.46
500ng	3	3	3	1744.84	1800.25
500ng	3	4	1	1700.89	2328.55
500ng	3	4	2	1628.69	2158.28
500ng	3	4	3	1536.35	1700.78
500ng	4	1	1	3306.72	696.589
500ng	4	1	2	3359.6	677.963
500ng	4	1	3	3352.61	723.463
500ng	4	2	1	2517.3	1109.43
500ng	4	2	2	2511.86	1023.26
500ng	4	2	3	2534.88	1068.48
500ng	4	3	1	2201.51	1336.96
500ng	4	3	2	2144.89	1284.47
500ng	4	3	3	2221.56	1514.08
500ng	4	4	1	2026.74	1650.13
500ng	4	4	2	2001.07	1666.96
500ng	4	4	3	1892.48	1556.78

## Sheet: Fig. 2b
Perturbation	Replicate	X-tra	Capacity monitor
0	1	1556.1	1397.2
0	2	1326.21	1447.82
0	3	1809.27	1393.31
0.2	1	973.629	2096
0.2	2	1099.18	2193.36
0.2	3	1060.48	2044.76
0.4	1	835.748	2560.28
0.4	2	1026.07	2696.05
0.4	3	1005.77	2622.62
0.6	1	647.386	3511.28
0.6	2	860.469	3673.73
0.6	3	863.397	3512.36
0.8	1	643.364	4236.71
0.8	2	754.642	4255.65
0.8	3	754.068	4290.64
1	1	622.291	4337.03
1	2	663.227	4899.49
1	3	735.751	4889.34

## Sheet: Fig. 2c
		dCt (Gene-18S)
		Equimolar ratio
Gene	Replicate	1	1.5	2	2.5
X-tra	1	-0.965299	-1.7428	-1.97009	-2.09112
	2	-1.28846	-1.80294	-2.05776	-2.12994
	3	-2.07053	-2.5682	-3.09178	-3.34686
	4	-2.29523	-2.89537	-3.17694	-3.35283
Capacity monitor	1	-2.71075	-2.62563	-2.19269	-1.82174
	2	-2.75032	-2.56203	-2.25996	-1.81484
	3	-3.59553	-3.48118	-3.37563	-3.29222
	4	-4.04355	-3.73676	-3.4295	-3.30964

## Sheet: Fig. 2d
		dCt (Gene-18S)
Gene	Replicate	Non transfected	Intermediate	High
CyCA2	1	2.78743	4.75259	6.50373
	2	4.74555	5.21475	5.90315
	3	5.01692	6.41792	6.76062
eIF4E	1	1.97341	4.08813	6.06555
	2	3.31671	5.10095	4.98899
	3	3.58808	6.05812	6.02164
GAPDH	1	-2.36183	-0.535158	1.6417
	2	-0.459571	-0.400058	0.552063
	3	-1.00247	0.176717	0.842689

## Sheet: Fig. 2e
HDV	Perturbation	Replicate	X-tra	Capacity monitor
-	0	A	1164.12	440.224
+	0	A	105.836	800.468
-	0	B	1253.1	453.311
+	0	B	103.014	762.244
-	0	C	1393.73	474.284
+	0	C	107.163	793.666
-	0.4	A	1070.63	567.379
+	0.4	A	85.3154	936.116
-	0.4	B	1112.34	562.837
+	0.4	B	88.5519	970.308
-	0.4	C	991.864	620.164
+	0.4	C	87.764	962.677
-	0.8	A	1219.7	507.68
+	0.8	A	83.172	932.352
-	0.8	B	966.991	651.397
+	0.8	B	73.8832	1005.45
-	0.8	C	996.551	591.868
+	0.8	C	86.6056	961.741
-	1.2	A	872.581	655.182
+	1.2	A	64.9399	1025.97
-	1.2	B	936.625	722.815
+	1.2	B	69.0668	1040.2
-	1.2	C	892.268	687.383
+	1.2	C	71.3701	999.298
-	1.6	A	733.371	756.776
+	1.6	A	61.3782	1133.5
+	1.6	B	64.9093	1036.47
-	1.6	C	729.498	861.344
+	1.6	C	67.9479	1196.16

## Sheet: Fig. 2f
	Capacity monitor
Synthetic Intron	Replicate 1	Replicate 2	Replicate 3	Replicate 4
+	3472.99	3271.2	2052.93	1921.24
-	4473.45	4743.73	4682.11	4291.51
	X-tra
	Replicate 1	Replicate 2	Replicate 3	Replicate 4
+	5044.75	4482.04	4818.99	4583.39
-	2659.9	2638.04	2203.69	1994.14

## Sheet: Fig. 2g
		Capacity monitor				X-tra
RBP name	RBP	Replicate 1	Replicate 2	Replicate 3	Replicate 4	Replicate 1	Replicate 2	Replicate 3	Replicate 4
Ms2-cNOT7	+	6739.96	6712.63	8428.44	8838.72	2239.99	1924.97	1297.04	1205.72
	-	10798.1	10633.1	13552.8	12759.6	806.029	826.558	874.152	862.441
L7Ae	+	1380.7	1432.32			8007.16	7243.73
	-	576.313	563.541			24898.5	26757.6

## Sheet: Fig. 2h
	miRNA sensor		capacity monitor
miR-221 TS	Replicate 1	Replicate 2	Replicate 1	Replicate 2
noTS	2440.03	2422.54	2208.93	2196.3
3TS3'	938.047	736.074	3852.64	3510.88

## Sheet: Fig. 3b
Condition	Replicate	miRNA sensor	Capacity monitor
Control	A	1277.35	1012.21
Control	B	1337.23	1064.06
Control	C	944.364	535.333
Control	D	1028.25	464.101
Control	E	1545.16	1070.88
Control	F	1534.01	1129.73
Control	G	2000.86	991.503
Control	H	1892.42	1025.98
1TS 3'	A	399.312	2008.63
1TS 3'	B	380.863	1962.98
1TS 3'	C	406.746	1101.02
1TS 3'	D	491.198	993.509
1TS 3'	E	431.523	2076.36
1TS 3'	F	456.065	1913.37
1TS 3'	G	505.927	2171.1
1TS 3'	H	433.314	2695.41
1TS 5'	A	220.991	1331.46
1TS 5'	B	210.845	1269.77
1TS 5'	C	130.348	1340.76
1TS 5'	D	134.32	1235.14
1TS 5'	E	338.669	1469.56
1TS 5'	F	336.479	1451.43
1TS 5'	G	231.117	2020.23
1TS 5'	H	237.93	1907.35
3TS 3'	A	149.653	1739.44
3TS 3'	B	152.874	1767.47
3TS 3'	C	322.024	2674.89
3TS 3'	D	311.662	2750.83
3TS 3'	E	351.087	2989.61
3TS 3'	F	327.169	2948.43
3TS 3'	G	249.02	4019.44
3TS 3'	H	302.478	4186.15
3TS 5'	A	77.2992	4141.52
3TS 5'	B	74.0256	4169.55
3TS 5'	C	79.8537	3516.92
3TS 5'	D	81.1318	3377.75
3TS 5'	E	94.8883	5179.32
3TS 5'	F	99.6485	5135.18
3TS 5'	G	77.3531	6898.3
3TS 5'	H	72.7514	7317.4

## Sheet: Fig. 3c
Condition	Inhibitor	Replicate	miRNA sensor	Capacity monitor
Control	-	A	1277.35	1012.21
Control	-	B	1337.23	1064.06
Control	-	C	944.364	535.333
Control	-	D	1028.25	464.101
Control	-	E	1545.16	1070.88
Control	-	F	1534.01	1129.73
Control	+	A	1025.4	777.908
Control	+	B	1051.43	820.639
Control	+	C	979.551	495.675
Control	+	D	1064.81	483.62
Control	+	E	1392.4	945.159
Control	+	F	1403.6	933.222
1TS 3'	-	A	399.312	2008.63
1TS 3'	-	B	380.863	1962.98
1TS 3'	-	C	406.746	1101.02
1TS 3'	-	D	491.198	993.509
1TS 3'	-	E	431.523	2076.36
1TS 3'	-	F	456.065	1913.37
1TS 3'	+	A	728.726	1140.53
1TS 3'	+	B	748.335	1121.72
1TS 3'	+	C	796.214	656.828
1TS 3'	+	D	780.394	711.178
1TS 3'	+	E	1126.38	1525.26
1TS 3'	+	F	1211.39	1387.64
1TS 5'	-	A	220.991	1331.46
1TS 5'	-	B	210.845	1269.77
1TS 5'	-	C	130.348	1340.76
1TS 5'	-	D	134.32	1235.14
1TS 5'	-	E	338.669	1469.56
1TS 5'	-	F	336.479	1451.43
1TS 5'	+	A	1095.59	848.191
1TS 5'	+	B	341.969	999.646
1TS 5'	+	C	174.565	830.347
1TS 5'	+	D	179.988	820.935
1TS 5'	+	E	181.862	983.543
1TS 5'	+	F	295.2	735.49
3TS 3'	-	A	149.653	1739.44
3TS 3'	-	B	152.874	1767.47
3TS 3'	-	C	322.024	2674.89
3TS 3'	-	D	311.662	2750.83
3TS 3'	-	E	351.087	2989.61
3TS 3'	-	F	327.169	2948.43
3TS 3'	+	A	793.751	1037.77
3TS 3'	+	B	859.471	1156.75
3TS 3'	+	C	1203.22	1092.31
3TS 3'	+	D	1134.74	1146.01
3TS 3'	+	E	1005.59	1270.61
3TS 3'	+	F	1001.29	1232.04
3TS 5'	-	A	77.2992	4141.52
3TS 5'	-	B	74.0256	4169.55
3TS 5'	-	C	79.8537	3516.92
3TS 5'	-	D	81.1318	3377.75
3TS 5'	-	E	94.8883	5179.32
3TS 5'	-	F	99.6485	5135.18
3TS 5'	+	A	113	3147.87
3TS 5'	+	B	135.938	3060.46
3TS 5'	+	C	370.219	488.962
3TS 5'	+	D	370.138	476.629
3TS 5'	+	E	123.281	4342.76
3TS 5'	+	F	150.448	4386.57

[truncated: 26 more sheets: Fig. 4b, Fig. 4c, Fig. 5c, Fig. 5e, Sup. Fig. 1, Sup. Fig. 2, Sup. Fig. 3, Sup. Fig. 4, Sup. Fig. 6, Sup. Fig. 8, Sup. Fig. 9, Sup. Fig. 10, Sup. Fig. 11, Sup. Fig. 12, Sup. Fig. 13, Sup. Fig. 14, Sup. Fig. 15, Sup. Fig. 16, Sup. Fig. 19, Sup. Fig. 20 …]
